# Supplementary material for: Study on the Regulatory Mechanism of the PDK1-Mediated TGF-β/Smad Signaling Pathway in Hypoxia-Induced Yak Lungs
Source: Animals (Basel). 2024 Aug 21;14(16):2422. doi: 10.3390/ani14162422 (PMC11350703; doi:10.3390/ani14162422)
Supplement: Supplementary file 1 [file animals-14-02422-s001.zip]

Archive with 1 entries (1 files):
- animals-3130805-supplementary.pdf
